# Supplementary material for: The predictive value of the pre-PCI prognostic nutritional index combined with the geriatric nutritional risk index for one-year outcomes in patients with chronic total occlusion
Source: Front Nutr. 2025 Nov 26;12:1707981. doi: 10.3389/fnut.2025.1707981 (PMC12689418; doi:10.3389/fnut.2025.1707981)
Supplement: Supplementary file 1 [file Data_Sheet_1.XLSX]

## Sheet: Sheet1
			高血压	糖尿病	LDL	PNI	GNRI	CTO病变支数	MACCE
			1	1	1.93	51.47	101.141	1	0
			1	0	2.35	48.87	100.545	1	1
			1	1	1.89	48.41	92.4853	1	1			VIF
			0	1	2.3	38.31	87.5016	1	0			Hypertension Diabetes mellitus LDL PNI GNRI Number of CTO arteries
			0	1	2.18	46.96	102.913	1	0			1.030054 1.028230 1.018849 2.706861 2.784460 1.033317
			1	0	3.23	30.99	78.8357	1	0
			0	0	1.62	43.09	99.0861	1	0
			1	0	2.73	45.35	96.9502	1	1
			0	1	2.96	45.61	97.6268	1	0
			1	0	2.93	44.17	100.694	1	0
			1	0	2.21	48.61	111.049	1	0
			0	0	1.95	37.47	91.1646	1	0
			0	1	3.58	57.41	115.439	1	0
			0	1	1.38	57.44	106.308	1	0
			1	1	1.95	46.2	101.639	1	0
			1	1	2.05	46.11	97.6268	1	0
			1	1	1.56	46.19	99.5328	1	1
			1	1	3.01	48.84	106.159	1	0
			1	1	3.21	43.64	97.6715	1	0
			1	1	1.82	48.69	96.8617	1	1
			0	0	2.47	51.79	106.24	1	0
			1	1	1.92	51.63	107.335	1	0
			1	1	3.71	61.2	113.395	1	0
			0	0	2.21	47.88	98.7734	1	0
			0	0	0.99	51.7	102.514	1	0
			1	1	1.49	50.95	101.856	1	0
			0	1	2.81	56.27	110.522	1	0
			1	1	2.46	49.64	100.65	1	0
			1	1	2.57	50.46	107.826	1	0
			1	1	1.88	49.09	105.042	1	0
			1	1	2.06	59.12	111.489	1	0
			0	1	2.56	53.56	109.464	1	0
			1	0	2.1	46.11	101.126	1	0
			0	0	2.18	51.35	93.815	1	1
			1	0	1.53	77.56	139.989	1	0
			1	0	2.57	49.97	97.3764	1	0
			0	0	3.58	52.34	109.137	1	0
			1	1	2.59	58.59	106.531	1	0
			0	1	1.12	51.36	105.444	1	0
			1	1	0.65	49.79	100.873	1	0
			0	1	3.08	52.56	103.508	1	0
			1	1	3.15	52.38	92.0729	1	1
			1	1	2.54	43.6	97.2673	1	0
			0	1	1.87	54.45	105.578	1	0
			0	0	2.34	47.6	98.3564	1	0
			1	1	4.42	45.08	98.3267	2	0
			1	0	1.69	46.9	96.8675	3	1
			1	0	2.65	49.98	104.134	1	0
			1	0	2.81	48.83	101.676	2	0
			0	0	2.3	58.87	107.99	1	0
			1	0	2.67	45.45	87.5921	1	1
			0	1	2.84	47.74	97.6425	1	1
			0	0	1.4	45.37	100.992	1	0
			1	1	2.3	46.81	98.9664	1	1
			1	1	1.29	50.21	105.221	1	0
			1	0	1.25	57.11	106.561	1	0
			0	0	1.85	54.5	109.375	1	0
			0	0	3.14	52.3	106.099	1	0
			0	0	1.27	52.15	105.131	1	0
			1	1	1.05	46.29	102.66	2	1
			1	0	1.5	60.13	103.613	1	0
			1	0	1.8	49.16	97.2546	1	1
			0	0	1.74	54.45	108.556	1	0
			1	1	3.58	60.62	114.765	1	0
			0	0	1.65	47.45	94.4106	1	0
			1	0	1.38	38.31	89.2884	2	1
			1	1	1.69	42.97	93.9937	1	1
			1	1	1.73	48.48	101.156	2	0
			0	0	2.75	55.07	111.713	1	0
			0	1	0.8	42.85	93.5172	1	0
			1	1	2.37	44.89	90.1521	1	1
			0	1	1.96	45.89	103.255	1	0
			0	0	0.58	53.68	103.687	1	0
			0	0	2.1	52.97	105.608	1	0
			1	1	3.35	39.55	94.1128	1	1
			1	0	2.4	51.57	103.523	1	1
			0	0	1.69	56.11	112.517	1	0
			0	1	1.69	54.23	111.43	2	0
			1	1	3.04	46.19	92.8323	1	1
			1	1	0.59	51.38	109.196	1	0
			1	0	1.75	41.9	100.292	1	0
			0	0	2.51	47.97	101.885	1	0
			1	0	1.97	49.25	108.258	1	0
			0	0	1.91	43.94	94.3957	1	0
			0	0	1.91	50.41	98.3713	1	1
			1	0	2.47	49.98	96.9866	1	1
			1	1	2.07	50.31	103.508	1	1
			0	0	2.42	44.45	89.2672	1	1
			0	0	3.19	47.66	101.424	1	0
			0	1	1.42	47	98.5932	1	1
			0	0	1.68	49.75	106.769	1	0
			0	0	3.12	46.85	94.5595	1	1
			1	0	1.89	44.2	98.8032	1	1
			1	1	3.28	49.74	101.841	1	1
			1	0	1.3	52.26	101.573	1	0
			0	1	2.28	57.1	116.224	1	0
			1	1	3.24	52.2	107.439	1	0
			0	0	3.92	50.27	106.799	1	0
			0	1	3.55	49.41	101.349	1	1
			0	0	1.92	53.52	109.405	1	0
			1	0	1.72	45.14	96.9467	1	0
			0	0	1.35	57.86	108.181	1	0
			1	0	2.48	52.38	105.474	1	0
			1	1	1.86	50.83	96.0187	1	1
			0	0	1.9	45.53	95.9443	1	0
			0	0	3.02	41.74	94.3957	1	1
			1	0	1.74	55.42	102.555	1	0
			1	0	3.81	44.23	90.6583	1	1
			0	0	3.06	50.54	98.5649	1	1
			0	0	1.29	51.48	104.134	1	0
			0	1	3.65	57.03	108.973	1	1
			1	0	0.86	55.19	108.913	1	0
			1	1	2.06	50.72	98.8329	1	1
			0	1	1.82	45.61	101.647	1	1
			1	1	1.94	47.56	95.3189	1	0
			1	0	1.47	49.17	98.7585	1	1
			1	1	1.99	53.94	107.052	1	0
			0	1	3.32	48.13	100.635	1	0
			1	0	1.34	46.83	96.7632	1	1
			0	0	2.1	60.46	110.804	1	0
			1	0	4.06	52.52	104.938	1	0
			0	1	2.57	53.12	106.576	1	0
			1	0	2.42	41.71	88.6928	1	1
			1	1	2.35	51.39	105.042	1	1
			1	1	1.96	45.75	100.813	1	0
			1	1	3.97	48.93	102.124	1	1
			0	0	2	50.76	108.869	1	1
			0	1	2.25	55.35	110.939	1	1
			1	0	1.92	50.19	103.702	1	0
			0	1	1.9	49.9	99.8454	1	1
			1	0	4.53	49.85	101.26	2	1
			1	1	1.24	55.16	112.591	1	0
			1	1	2.41	52.31	104.923	2	1
			1	0	2.6	57.74	114.199	1	0
			1	1	1.86	51.53	105.697	1	0
			1	1	1.22	43	98.5054	1	1
			0	0	4.06	57.55	102.147	1	0
			1	1	3.39	57.03	114.631	1	0
			0	0	3.18	56.08	110.349	1	0
			1	0	2.55	56.16	111.102	2	0
			1	1	3.56	52.31	106.114	1	0
			0	0	1.97	53.97	118.413	1	0
			1	1	2.56	52.24	108.988	1	0
			0	0	2.61	56.47	110.819	1	0
			1	0	1.86	53.54	106.159	1	0
			1	1	2.45	45.64	102.883	1	0
			1	0	2.18	51.21	104.03	1	1
			1	1	2.13	50.78	97.4333	1	1
			1	0	2.38	51.9	100.424	1	1
			1	1	2.59	51.14	104.446	1	0
			0	0	2.44	45.51	91.3714	1	0
			0	1	2.71	51.75	107.514	1	0
			1	0	2.11	47.1	99.123	1	0
			0	0	1.45	54.71	109.688	1	0
			1	0	2.23	47.49	99.1392	1	1
			1	0	1.91	65.22	118.637	1	0
			0	0	1.46	53.35	109.896	1	0
			1	0	1.63	53.68	111.802	1	0
			1	0	1.38	54.97	107.916	1	0
			1	0	1.44	51.18	105.176	1	0
			1	1	2.64	42.1	92.6983	1	1
			1	0	2.74	36.86	82.6624	1	1
			1	1	2.91	44.54	86.6404	1	1
			1	0	2.65	56.89	114.497	1	0
			0	1	1.06	46.25	97.8353	1	0
			0	0	5.6	55.54	95.5869	2	1
			1	0	2.58	48.09	94.9169	2	1
			0	1	2.49	49.64	92.6073	1	1
			1	0	2.67	53.23	97.8055	1	0
			1	1	2.41	42.83	98.2522	1	1
			1	1	2.52	47.85	99.9199	1	0
			1	1	1.78	58.98	112.323	1	0
			0	0	1.41	60.79	121.719	1	0
			0	0	1.07	52.94	104.074	1	0
			1	1	2.56	56.61	108.794	1	0
			1	0	1.82	56.95	105.578	2	0
			0	0	1	54.43	106.293	1	0
			0	1	2.71	69.94	122.687	1	0
			1	1	1.09	58.29	109.807	1	0
			1	0	1.23	50.21	97.7566	1	1
			1	0	2.41	68.35	118.83	1	0
			0	0	3.6	44.9	98.8032	2	0
			0	1	3.92	60.85	101.111	1	1
			0	0	1.73	47.82	100.069	1	0
			0	1	3.64	49.57	101.472	1	1
			1	0	2.1	63.88	109.711	1	0
			0	0	1.57	55.53	107.186	1	0
			1	1	3.53	45.33	98.2522	1	1
			0	0	2.01	55.11	112.517	2	0
			1	0	3.27	47.34	104.67	1	0
			1	0	1.81	52.67	109.181	1	1
			1	1	3.03	55.79	110.551	1	0
			1	1	2.74	45.84	98.7138	1	0
			0	0	4.81	48.83	91.7194	1	1
			1	0	4.17	52.59	112.487	1	0
			1	0	2.1	60.36	118.101	1	0
			0	1	2.33	68.91	121.153	1	0
			1	1	2.79	56.12	109.554	1	0
			1	0	4.76	48.79	100.873	1	0
			1	1	3.03	61.21	119.664	1	1
			1	0	1.72	52.82	109.107	1	0
			1	0	3.06	55.16	111.847	1	0
			1	1	2.99	46.24	89.1841	1	1
			1	1	2.36	41.79	93.7257	1	1
			0	1	1.98	43.08	93.1152	1	0
			1	1	1.93	49.84	105.787	2	1
			0	0	1.58	52.19	108.169	1	0
			1	0	2.63	47.07	100.545	1	0
			1	1	0.79	46.94	102.064	1	0
			1	0	2.35	41.82	90.7923	1	1
			1	0	2.01	57.13	115.525	1	0
			0	0	2.68	52.12	112.532	1	0
			1	0	2.18	53.7	108.875	1	1
			0	1	1.56	44.26	88.2461	1	1
			1	1	1.32	56.67	109.181	1	1
			0	0	2.62	55.58	116.195	1	0
			1	1	1.44	48.25	103.791	1	0
			0	0	2.61	54.22	111.192	2	0
			0	0	3.66	44.85	89.4224	1	1
			0	0	2.05	56.82	111.192	2	1
			1	0	2.91	50.85	97.9842	1	0
			1	1	1.53	50.3	105.355	1	0
			1	0	1.34	49.26	105.295	1	0
			1	1	2.01	44.24	92.2367	1	1
			1	0	0.74	46.33	98.6989	1	0
			0	0	2.86	72.24	112.71	1	0
			1	0	1.64	40.78	93.413	1	0
			1	1	2.75	42.88	94.6042	2	1
			0	0	2.69	51.17	101.736	1	1
			1	1	1.92	44.67	92.8025	1	1
			1	0	1.8	48.35	102.004	1	1
			1	1	2.95	44.93	96.9121	1	1
			1	1	1.87	44.44	100.352	1	0
			1	1	4.3	45.58	99.5923	1	0
			1	0	2.17	49	105.578	2	1
			1	1	1.91	50.54	107.499	2	1
			1	0	2.57	51.39	99.4908	1	0
			0	0	2.18	51.54	109.435	1	0
			1	0	1.49	48.87	103.287	1	0
			0	1	2.94	51.65	104.272	1	0
			1	0	2.14	48.89	103.925	1	0
			1	0	2.48	56.05	108.407	1	0
			1	0	3.26	51.57	106.501	1	0
			1	0	1.83	60.85	112.13	1	0
			1	1	1.82	57.69	120.081	1	0
			0	0	2.38	55.42	112.978	1	0
			1	0	1.85	60.42	121.168	1	0
			0	1	2	59	113.489	1	0
			1	0	4	56.72	117.892	1	0
			0	1	2.08	49.89	102.064	1	1
			1	0	1.34	56.24	117.177	1	0
			0	0	1.2	59.07	111.713	1	0
			1	1	0.95	52.57	105.757	1	0
			1	0	2.41	61.83	118.056	1	0
			1	0	0.79	42.38	93.5619	1	0
			1	0	3.39	54.77	109.33	1	1
			0	1	1.4	48.09	96.7781	1	0
			1	1	2.53	42.39	94.6191	2	1
			1	1	2.31	46.11	98.4458	2	1
			1	1	2.24	56	114.289	1	0
			0	0	1.8	46.43	100.337	1	0
			0	1	0.97	58.32	116.552	1	0
			0	0	2.02	53	105.653	1	0
			1	1	1.68	58.84	116.88	2	0
			1	0	3.55	51.71	100.009	1	0
			0	0	2.24	58.95	112.874	1	0
			1	1	2.43	53.67	107.692	1	1
			1	1	1.91	61.88	119.545	1	0
			1	0	1.59	48.87	98.8329	1	0
			0	0	1.55	53.32	101.695	1	0
			1	0	1.74	37.64	82.8509	1	1
			1	0	4.89	53.73	104.432	1	1
			1	0	1.98	49.08	103.315	1	0
			1	1	1.29	46.6	100.292	1	0
			1	0	1.21	50.64	100.65	1	0
			0	0	1.69	54.89	106.531	1	0
			0	1	1.7	65.57	121.317	1	0
			1	1	2.17	58.68	106.74	1	0
			1	0	1.24	48.95	106.695	1	0
			1	0	1.32	50.5	109.896	1	0
			1	1	2.65	51.47	102.183	1	0
			1	1	1.07	61.72	114.616	1	0
			0	1	2.01	46.86	101.647	1	0
			0	1	1.99	57.92	110.67	1	0
			0	0	2.18	58.82	115.063	1	0
			0	1	1.46	46.9	103.568	1	0
			1	1	1.1	57.75	120.915	1	0
			1	0	2.31	50.5	99.4732	1	0
			1	1	2.97	53.78	99.2945	1	1
			0	1	2.68	45.48	92.8918	1	1
			1	0	2.01	51.44	99.3031	1	0
			1	1	2.4	50.03	103.464	1	1
			0	1	2.91	49.04	100.352	1	0
			1	1	1.59	45.36	99.0414	2	1
			1	0	1.36	62.63	118.768	1	0
			1	1	1.14	47.54	98.0438	1	0
			1	1	1.67	54.72	107.32	1	1
			0	0	2.89	61.4	108.258	1	1
			0	1	2.85	49.74	104.968	2	0
			1	0	2.46	48.58	96.4654	1	0
			1	1	2.42	59.39	113.678	1	0
			0	1	1.01	50.31	105.146	1	0
			0	1	2.66	52.94	100.575	1	1
			1	0	1.71	51.18	107.782	1	0
			0	1	2.36	53.5	106.397	1	0
			1	1	1.15	50.5	98.6543	1	0
			1	0	1.58	57.49	110.998	1	0
			1	1	3.11	54.54	106.233	1	1
			1	0	2.9	42.64	96.927	1	1
			1	0	2.25	51.65	102.749	1	0
			1	1	2.14	55.23	115.376	2	0
			1	1	1.97	51.72	107.841	1	0
			0	1	1.51	49.78	106.516	1	0
			0	0	1.62	55.49	114.572	1	0
			1	1	2.13	53.65	115.703	1	0
			1	0	2.77	39.87	89.3778	1	1
			1	1	3.34	47.59	94.4702	2	1
			1	0	1.69	52.59	106.01	1	1
			1	1	2.31	47.19	94.6935	1	1
			1	0	2.98	49.09	92.6834	1	1
			1	1	1.92	55.8	109.003	2	1
			0	1	1.68	47.98	101.536	1	0
			1	0	1.86	50.66	96.4356	2	1
			1	0	1.96	51.83	108.229	1	1
			1	0	0.92	52.42	109.256	1	0
			1	1	2.53	48.19	104	1	1
			1	1	2.25	50.25	102.6	1	1
			1	1	1.42	59.96	117.877	1	0
			1	1	2.36	53.57	97.5673	1	0
			0	0	2.3	49.91	100.307	1	0
			1	1	1.28	48.68	100.709	1	0
			1	0	2.04	58.71	110.432	1	0
			1	1	1.47	48.86	100.903	1	1
			1	1	2.39	52.6	99.5477	1	1
			1	1	2.38	46.95	101.037	1	1
			0	1	2.59	51.15	108.109	1	0
			0	1	1.38	53.74	106.01	1	0
			1	1	1.15	59.92	118.934	1	0
			1	1	1.26	61.09	122.389	1	0
			1	1	0.5	46.11	101.349	1	0
			1	1	1.15	60.15	104.818	1	0
			1	1	0.15	56.35	100.748	1	0
			1	0	0.25	57.85	115.259	1	0
			1	1	2.87	52.97	110.522	2	1
			1	0	2.07	48.98	98.4756	1	0
			0	1	3.1	54.33	112.174	1	0
			1	1	1.67	54.26	100.754	1	0
			1	1	2	50.72	105.161	1	1
			1	0	2.2	52.25	110.194	1	0
			0	0	1.99	52.09	107.499	1	0
			1	1	4.77	54.82	115.361	1	0
			0	0	2.35	48.3	100.441	1	1
			1	0	2.1	54.23	110.015	1	0
			1	1	2.1	51.75	103.419	1	1
			0	0	2.91	45.05	100.59	1	0
			1	0	3.36	46.73	98.9223	1	1
			1	1	2.72	42.79	97.9693	1	0
			1	1	2.22	53.59	102.659	1	1
			1	0	1.92	43.48	97.88	2	0
			0	0	2.81	42.79	94.5446	1	0
			1	0	2.82	48.51	104.997	1	1
			0	1	4.43	54.44	103.33	1	0
			0	0	1.72	56.29	112.04	2	0
			1	1	4.74	48.39	106.308	2	0
			1	1	3.63	39.21	94.0532	1	0
			1	1	2.83	40.67	91.0984	2	1
			1	1	1.98	53.43	109.468	3	0
			1	0	3.6	49.25	102.228	1	0
			0	1	2.4	56.07	106.152	2	0
			1	1	4	53.01	107.454	1	1
			0	1	3.98	56.42	105.552	2	1
			1	0	2.03	48.55	106.62	1	0
			1	1	2.56	45.47	93.844	1	1
			1	1	3.05	53.92	114.021	1	0
			0	0	1.82	53.2	104.607	1	0
			1	0	2.11	53.61	105.884	2	0
			0	0	2.06	56.39	109.956	1	0
			0	0	2.24	39.35	92.4749	2	1
			0	0	2.29	57.46	114.527	1	0
			1	1	1.02	49.35	107.514	1	0
			0	0	1.93	51.92	106.576	1	0
			1	1	3.06	59.43	117.531	2	0
			1	0	3.29	45.04	97.5971	1	0
			1	1	1.93	53.4	103.418	1	0
			0	0	3.3	55.96	108.645	1	0
			1	1	2.65	49.81	95.3189	1	1
			1	0	2.15	66.46	110.997	1	0
			1	1	4.75	45.02	101.662	2	1
			1	1	3.3	61	120.766	2	0
			0	1	2.05	52.41	99.7816	2	0
			1	0	2.3	62.08	112.621	1	0
			0	0	2.8	50.07	101.96	2	0
			1	1	2.16	55.71	115.04	1	0
			0	0	5.64	52.53	102.421	2	1
			1	1	2.83	47.27	104.044	1	0
